# Supplementary material for: Clinical characteristics, management, and prognosis of pembrolizumab-induced hypophysitis: retrospective analysis based on case reports
Source: Front Immunol. 2026 Jun 10;17:1823373. doi: 10.3389/fimmu.2026.1823373 (PMC13291155; doi:10.3389/fimmu.2026.1823373)
Supplement: Supplementary file 1 [file Table1.xlsx]

## Sheet: S-table 1
Reference	Age	Gender	Region	Symptom onset time	Dosage	Indication	Disease History	Drug Combination	Clinical Symptoms	Pituitary MRI	Laboratory tests(Cortisol、ACTH、TSH、FT4、PRL、FSH、GH、IGF-1、Prolactin、sodium)	Treatment	Treatment category	Outcome	Recovery Time	Rechallenge	WHO-UMC causality category
Leiter et al. (2020)	75	Male	USA	~12 weeks (after 4 cycles)	200 mg q3w	Metastatic urothelial carcinoma	Progressed after chemotherapy	None reported	Severe fatigue	Not reported	Cortisol 3 µg/dL↓; ACTH 13 pg/mL; TSH 0.008↓; FT4 0.92; Testosterone 76↓	Prednisone + levothyroxine + hydrocortisone	Physiologic hormone replacement	Symptoms improved; ICI resumed; no tumor progression	Persistent hormone replacement	Yes	Probable
Mohammed et al. (2025)	43	Female	USA	17 weeks post initiation (Cycle 4)	200 mg	Stage IIB triple-negative breast cancer	Type 2 diabetes mellitus	nab-paclitaxel + carboplatin	Headache; severe fatigue; hypotension; adrenal crisis	Partial empty sella	Cortisol <0.40 µg/dL↓; ACTH 6 pg/mL; TSH 1.23; FT4 0.81; Na 134↓	IV hydrocortisone → oral replacement	Physiologic hormone replacement	Symptoms resolved; continued immunotherapy	Persistent ACTH deficiency (≥10 months)	Yes	Probable
Leiter et al. (2020) – Case 1	75	Female	USA	After 8 weeks of ipilimumab	200 mg q3w	Metastatic urothelial carcinoma	None reported	Gemcitabine + cisplatin	Fatigue; headache	7.2×6.9 mm enhancing pituitary nodule	Cortisol 0.7 µg/dL↓; ACTH <10↓; TSH 0.07↓; FT4 1.0; FSH 12.6↓; LH 5.1↓; PRL 22.7	Prednisone → levothyroxine	Physiologic hormone replacement	Symptoms improved; later tumor progression	Not reported	No	Possible
Than et al. (2025)	62	Female	UK	After 3 cycles (~18 weeks)	Pembrolizumab q6w (adjuvant)	Stage III BRAF-negative melanoma	Type 2 diabetes mellitus	None reported	Diarrhoea; fever; fatigue; hypotension	2 mm anterior pituitary microadenoma	Cortisol 16 nmol/L↓; ACTH <5↓; TSH normal; FT4 normal; Na 134↓	Hydrocortisone replacement; pembrolizumab discontinued	Physiologic hormone replacement	Clinically stable; no melanoma recurrence	Persistent ACTH deficiency (ongoing)	No	Possible
Oguz et al. (2021)	49	Male	Turkey	After 10 cycles (~7 months)	Pembrolizumab 200 mg q3w	Stage III laryngeal squamous cell carcinoma	Concurrent chemoradiotherapy	Cisplatin	Weakness; anorexia; weight loss; nausea/vomiting; hypotension	Mild pituitary enlargement	Cortisol 0.47 µg/dL↓; ACTH 10.1 (inappropriately low); Na normal; TSH 4.46	Prednisone	Not classified	Symptoms improved; later cancer relapse after 6 months	Persistent ACTH deficiency (≥6 months)	No (pembrolizumab stopped due to pancreatitis)	Probable
Mimura et al. (2021)	71	Male	Japan	After 6 cycles	Pembrolizumab 200 mg q3w	Stage IVA squamous cell lung carcinoma	Adrenal metastasis	None reported	Weight loss; adrenal insufficiency; hypothyroidism	Not reported	ACTH <1 pg/mL↓; Cortisol 0.9 µg/dL↓; TSH elevated after onset	Hydrocortisone + levothyroxine	Physiologic hormone replacement	Symptoms resolved; no cancer relapse (15 months)	Persistent ACTH deficiency	No (treatment discontinued)	Probable
Balti et al. (2022)	55	Female	Belgium	3.5 months (after 5 cycles)	Pembrolizumab 2 mg/kg q3w	Stage IIIb malignant melanoma	None reported	None (single-agent)	Headache; nausea; fatigue	Enlarged pituitary (12.95×15.65×11.04 mm) with homogeneous enhancement; enlarged stalk	Cortisol 0.5 µg/dL↓; ACTH <5 pg/mL↓; TSH 0.25↓; fT4 5.1 pmol/L↓; LH <0.2↓; FSH 0.97↓; Na 138 (normal)	IV hydrocortisone → 25 mg/day; levothyroxine 50 µg/day; pembrolizumab interrupted	Physiologic hormone replacement	Clinical improvement; MRI swelling reduced at 3 months and resolved by 8 months; clinically stable at 1 year	Persistent hormone replacement (recovery not reported)	No	Possible
Montero Pérez et al. (2022)	79	Male	Spain	~6 months (after 6 cycles)	200 mg q3w → 400 mg q6w (6th cycle)	Stage IV melanoma	Ischemic heart disease (CABG 2000); diverticulitis; atrial flutter ablation	None (single-agent)	Asthenia; appetite loss; weight loss; gait instability; dysphagia/early fullness; nausea/vomiting; diarrhea	Normal MRI	Na 130↓; ACTH 2 pg/mL↓; cortisol 7.6 µg/dL (later 2.9↓); TSH 0.061↓; fT4 0.89 ng/dL↓; testosterone low	Methylprednisolone 1 mg/kg IV → prednisone taper; levothyroxine; hydrocortisone added	High-dose corticosteroid therapy	Symptoms improved; complete tumor response maintained; ACTH/TSH not recovered at 7 months	No recovery of ACTH/TSH at 7 months (persistent)	No	Probable
Mishra et al. (2019)	71	Male	USA	9 months after starting pembrolizumab	Not reported	Non–small cell lung carcinoma with mediastinal lymph node metastases	Not reported	None reported	Fatigue; reduced appetite; nausea; hypotension; hyponatremia	Normal MRI	Na 119↓; glucose 60↓; eosinophilia; ACTH 5–7 pg/mL↓; cortisol 2 µg/dL↓; Synacthen peak cortisol 14 µg/dL (inadequate)	Hydrocortisone	Physiologic hormone replacement	Symptoms improved; blood pressure and sodium normalized over ~2 weeks	Not reported	Not reported	Probable
Tanaka et al. (2020)	85	Female	Japan	8 days after 8th cycle	Pembrolizumab 200 mg q3w	Advanced squamous cell lung carcinoma	None reported	None (single-agent)	Fatigue; appetite loss; hyponatremia; hypoglycemia	Diffuse gadolinium enhancement; T2 hyperintensity; no enlargement	Cortisol 0.92 µg/dL↓; ACTH 8.3 pg/mL↓; Na 122↓; Glucose 68↓; TSH normal; FT4 normal	Hydrocortisone	Physiologic hormone replacement	Rapid symptom resolution; ACTH deficiency persisted	Persistent (≥5 months)	Not reported	Probable
Hinata et al. (2021)	78	Female	Japan	4.5 months after initiation	Pembrolizumab 200 mg q3w	Advanced ureteral cancer	Chronic kidney disease; type 2 diabetes; ileal conduit	None (single-agent)	Anorexia; weakness; muscle pain; hyperkalemia	Normal MRI	Cortisol 1.4 µg/dL↓; ACTH 16.6 pg/mL↓; Na 134↓; K 6.3↑; Cl 113↑	Hydrocortisone + electrolyte correction	Physiologic hormone replacement	Symptoms resolved; stable on replacement	Not reported	Not reported	Probable
Fernando et al. (2024)	64	Male	USA	~8 weeks (after 3 cycles)	Pembrolizumab (dose NR) + trastuzumab	Thoracic SMARCA4-deficient undifferentiated lung carcinoma (brain metastases)	Prior brain radiotherapy (3 fractions 2400 cGy)	Trastuzumab	Fatigue; cold intolerance; constipation; dry skin; weight gain; low libido/ED; hot flashes/diaphoresis	Pituitary enlargement with homogeneous enhancement; infundibulum thickening; convex superior margin	TSH 0.09↓; T4 0.8↓; T3 2.2↓; cortisol 0.4 µg/dL↓; ACTH <3 pg/mL↓; testosterone 19.5↓; Na 143 (normal)	Levothyroxine; hydrocortisone	Physiologic hormone replacement	Radiologic improvement; symptoms improved; pembrolizumab restarted on hormone replacement	Persistent ACTH deficiency (cortisol 0.4 µg/dL on follow-up)	Yes (restarted)	Probable
Shah et al. (2025)	70s	Female	Australia	~8 months after starting therapy	Pembrolizumab 200 mg IV q2w + chemotherapy	Stage 4A lung adenocarcinoma	Recurrent infections/septicaemia; pyelonephritis/nephronia; penicillin anaphylaxis	Carboplatin + pemetrexed	Progressive fatigue; intractable nausea/vomiting; anorexia; reduced mobility; hypotension/unresponsiveness	Normal MRI	Morning cortisol 60 nmol/L↓; ACTH undetectable; Na 133–135 (low-normal)	IV hydrocortisone 50 mg QID → oral cortisone acetate 25 mg mane + 12.5 mg nocte; thyroxine	Physiologic hormone replacement	Dramatic clinical improvement; regained functional independence; ongoing follow-up	Ongoing (requires glucocorticoid replacement)	Not reported	Probable
Khan et al. (2023)	72	Female	USA	3 weeks after 2nd dose	Pembrolizumab 400 mg (2nd session)	Metastatic non-small cell lung cancer	DVT on apixaban; HTN; HLD; prior breast cancer (remission); brain/spine mets	None (monotherapy)	Dyspnea; generalized weakness; hypotension; atrial fibrillation (RVR)	Not reported	ACTH <5 pg/mL↓; TSH 0.26↓; FSH 8.4 (low for age); LH 1.6 (low for age); aldosterone <4 ng/dL; cortisol NR; Na NR	Methylprednisolone 60 mg BID ×7 days → taper to prednisone 5 mg (maintenance)	High-dose corticosteroid therapy	died suddenly at home 2 months later	Not reported	No (pembrolizumab stopped)	Probable
Ogbodu et al. (2025)	55	Female	USA	3 months after therapy cessation (completed 3 cycles)	Pembrolizumab (adjuvant; cycles=3)	Renal cell carcinoma (s/p left nephrectomy)	Asthma; depression; type 2 diabetes; HTN; hypoglycemia episodes; orthostatic hypotension	None (single-agent)	Weakness; dizziness; nausea/vomiting; diarrhea; headaches; orthostatic hypotension; syncope; hypoglycemia	MRI: normal size pituitary with central 6 mm inhomogeneous enhancement (hypophysitis)	AM cortisol 0.9 µg/dL↓; ACTH 5.0 pg/mL↓; Na 127↓; glucose 63↓; cosyntropin peak 16.5 µg/dL (inadequate)	IV hydrocortisone → oral hydrocortisone (lifelong)	Physiologic hormone replacement	Marked clinical improvement; no readmissions for >1 year	Persistent (lifelong replacement)	Not reported	Probable
Doodnauth et al. (2021)	85	Male	USA	10 days after last cycle	Pembrolizumab 400 mg q6w	Metastatic urothelial carcinoma	Dyslipidemia; BPH; CKD; thyroiditis/hypothyroidism	None reported	Generalized fatigue; appetite loss; abdominal pain; altered mental status	Normal MRI	Na 119↓; AM cortisol 0.7 µg/dL↓; ACTH <2 pg/mL↓; PRL 12.4; LH 2.1; FSH 3.0; IGF-1 151; TSH 0.82; T4 0.49↓	Hydrocortisone 25 mg q8h → 20 mg AM + 10 mg PM; continued levothyroxine	Physiologic hormone replacement	Marked improvement within 48 h; sodium normalized; discharged	Persistent (ACTH remained undetectable on repeat)	Not reported	Probable
Al Heyasat et al. (2025)	62	Male	USA	2 weeks after 4th cycle	Pembrolizumab 200 mg q3w	Metastatic non-small cell lung cancer	None reported	None (monotherapy)	Fatigue; headache; nausea; hyponatremia	Normal MRI	Na 126↓; AM cortisol 2.1 μg/dL↓; ACTH 5 pg/mL↓; FT4 0.6↓; TSH 1.2 (inappropriately normal)	Hydrocortisone 20 mg/day; levothyroxine 75 μg/day; temporary ICI hold	Physiologic hormone replacement	Symptoms resolved within 1 week; ICI resumed; stable at 6 months	Persistent (on replacement at 6 months)	Yes (resumed without recurrence)	Probable
Rossi et al. (2024)	39	Male	Italy	≈4 months after initiation	Pembrolizumab 100 mg q3w	Stage IIIA melanoma	None reported	None (monotherapy)	Thyrotoxicosis → hypothyroidism; fatigue; dizziness; hyponatremia	Normal MRI	Low cortisol↓; ACTH initially low→later high; TSH elevated; FT4 low; renin↑; aldosterone↓	IV hydrocortisone → oral; levothyroxine; fludrocortisone; ICI discontinued	Physiologic hormone replacement	Pituitary axis recovered; persistent primary adrenal insufficiency	Persistent (adrenal)	No (discontinued)	Probable
Webb et al. (2023)	60	Male	USA	After 4 cycles of pembrolizumab (during combo therapy)	Pembrolizumab 200 mg q3w + bevacizumab 7.5 mg/kg q3w	Metastatic large cell neuroendocrine carcinoma (lung origin) with leptomeningeal disease	40-pack-year smoking; prior surgeries/RT for brain metastases (multiple craniotomies/SRS)	Bevacizumab	Symptomatic hyponatremia	MRI: infundibulum thickening/enhancement + increased pituitary gland size	Na 125 mmol/L↓ (other pituitary labs NR)	Dexamethasone 12 mg + fludrocortisone 0.05 mg; pembrolizumab stopped	High-dose corticosteroid therapy	Hyponatremia/symptoms improved; later neurologic decline and death	Not reported	No (stopped)	Probable
Onoyama et al. (2023) – Patient 1	67	Female	Japan	3 weeks after 12th administration	Pembrolizumab 200 mg (then 400 mg from 5th–12th)	Recurrent uterine endometrial cancer (MSI-high)	Post-op relapse with lung metastases; prior TC and AP chemotherapy (progressive disease)	None (single-agent)	Severe fatigue; appetite loss	Normal MRI	Na 120 mEq/L↓; AM cortisol 1.0 µg/dL↓; ACTH 5.1 pg/mL↓; renin/aldosterone normal	Hydrocortisone 15 mg/day → 10 mg/day; hydration	Physiologic hormone replacement	Symptoms improved; sodium normalized; pembrolizumab continued (4 cycles) with iSD	Persistent (ongoing hydrocortisone)	Yes (continued)	Probable
Onoyama et al. (2023) – Patient 2	56	Female	Japan	6 weeks after 6th administration	Pembrolizumab 200 mg (then 400 mg from 4th–6th)	Uterine endometrial cancer (MSI-high)	Post-op; progressive disease after adjuvant chemo (TC and AP)	None (single-agent)	Fatigue; appetite loss; hypotension	Normal MRI	Na 135 mEq/L (reported hyponatremia); AM cortisol 3.6 µg/dL↓; ACTH <1.5 pg/mL↓; renin/aldosterone normal; BP 81/53	Hydrocortisone 10 mg/day; hydration	Physiologic hormone replacement	Symptoms improved; pembrolizumab resumed (4 cycles) then stopped due to cryptococcal pneumonia	Persistent (on hydrocortisone)	Yes (resumed)	Probable
Zhou & Wang (2025)	65	Male	China	16 weeks	Not reported	Stage IVB pulmonary adenocarcinoma (TMB-high)	Prior grade 4 ICI-hepatitis; grade 2 thyroiditis; sick sinus syndrome (pacemaker)	Carboplatin + pemetrexed	Fatigue; itching; nausea	Not reported	8 AM cortisol <0.50 µg/dL↓; ACTH <1.50 pg/mL↓	Hydrocortisone supplementation; corticosteroids as needed; pembrolizumab continued long-term	Physiologic hormone replacement	Symptoms improved; durable tumor control (no progression at 4-year follow-up)	Persistent (requires replacement)	Yes (continued)	Probable
