# Supplementary material for: Clinical characteristics, management, and prognosis of pembrolizumab-induced hypophysitis: retrospective analysis based on case reports
Source: Front Immunol. 2026 Jun 10;17:1823373. doi: 10.3389/fimmu.2026.1823373 (PMC13291155; doi:10.3389/fimmu.2026.1823373)
Supplement: Supplementary file 2 [file Table2.xlsx]

## Sheet: S-table 2
JBI Critical Appraisal Checklist for Case Report Quality Assessment
Reference	Were patient’s demographic characteristics clearly described?	Was the patient’s history clearly described and presented as a timeline?	Was the current clinical condition of the patient on presentation clearly described?	Were diagnostic tests or assessment methods and the results clearly described?	Was the intervention(s) or treatment procedure(s) clearly described?	Was the post-intervention clinical condition clearly described?	Were adverse events (harms) or unanticipated events identified and described?	Does the case report provide takeaway lessons?	Overall appraisal
Leiter et al. (2020)	Yes	Yes	Yes	Yes	Yes	Yes	Yes	Yes	Include		Unclear
Mohammed et al. (2025)	Yes	Yes	Yes	Yes	Yes	Yes	Yes	Yes	Include
Leiter et al. (2020) – Case 1	Yes	Yes	Unclear	Yes	Yes	Yes	Yes	Yes	Include
Than et al. (2025)	Yes	Yes	Yes	Yes	Yes	Yes	Yes	Yes	Include
Oguz et al. (2021)	Yes	Yes	Yes	Yes	Yes	Yes	Yes	Yes	Include
Mimura et al. (2021)	Yes	Unclear	Yes	Unclear	Yes	Yes	Yes	Yes	Include
Balti et al. (2022)	Yes	Yes	Yes	Yes	Yes	Yes	Yes	Yes	Include
Montero Pérez et al. (2022)	Yes	Yes	Yes	Yes	Yes	Yes	Yes	Yes	Include
Mishra et al. (2019)	Yes	Unclear	Yes	Yes	Yes	Yes	Yes	Yes	Include
Tanaka et al. (2020)	Yes	Yes	Yes	Yes	Yes	Yes	Yes	Yes	Include
Hinata et al. (2021)	Yes	Yes	Unclear	Yes	Yes	Yes	Yes	Yes	Include
Fernando et al. (2024)	Yes	Yes	Yes	Yes	Yes	Yes	Yes	Yes	Include
Shah et al. (2025)	Yes	Yes	Yes	Yes	Yes	Yes	Yes	Yes	Include
Khan et al. (2023)	Yes	Yes	Yes	Yes	Yes	Yes	Yes	Yes	Include
Ogbodu et al. (2025)	Yes	Yes	Yes	Yes	Yes	Yes	Yes	Yes	Include
Doodnauth et al. (2021)	Yes	Yes	Unclear	Yes	Yes	Yes	Yes	Yes	Include
Al Heyasat et al. (2025)	Yes	Yes	Yes	Yes	Yes	Yes	Yes	Yes	Include
Rossi et al. (2024)	Yes	Yes	Yes	Yes	Yes	Yes	Yes	Yes	Include
Webb et al. (2023)	Yes	Yes	Yes	Yes	Yes	Yes	Yes	Yes	Include
Onoyama et al. (2023) – Patient 1	Yes	Yes	Unclear	Yes	Yes	Yes	Yes	Yes	Include
Onoyama et al. (2023) – Patient 2	Yes	Yes	Yes	Yes	Yes	Yes	Yes	Yes	Include
Zhou & Wang (2025)	Yes	Yes	Yes	Yes	Yes	Yes	Yes	Yes	Include
